# Supplementary material for: Activities of daily living in older community-dwelling persons: a systematic review of psychometric properties of instruments
Source: Aging Clin Exp Res. 2018 Sep 6;31(7):917–25. doi: 10.1007/s40520-018-1034-6 (PMC6589141; doi:10.1007/s40520-018-1034-6)
Supplement: Supplementary file 3 — Supplementary material 3 (XLSX 15 KB) [file 40520_2018_1034_MOESM3_ESM.xlsx]

## Sheet: Blad1
Instrument	number of articles about this instrument	number positive evaluation	article ID positively rated on quality	number of negative evaluation	article ID negatively rated on quality
Katz 6 items	15	10	Rozzini-4198-1997; Chodosh-808-2010; Beckett-303-1996; Wight-5213-2008; Kai-2378-1991; Stineman-4675-2011 (++); Pressley-3948-1999; Lazaridis-2736-1994; Andre2013; Montejo2012	5	Quail-3971-2011; Frederiks-1518-1990; Tidermark-4847-2002; Overcash-3715-2011; Stump-4702-1995;
OARS	10	7	Fillenbaum-1458-1981 (++);Ramos-3997-2001; Doble-1188-1998 (++); Whitelaw-5201-1991 (++); Thomas-4832-1998 (++); George-1639-1985; Puente2014	3	Szapocznick-4742-1981; StJohn-4628-2010; Lin-2842-2004
Barthel	10	7	Korner-2592-1995 (phone Barthel); Thygesen-4844-2009; Setiati-4427-2011; Wong-5281-2007; Kim2014; Woo2015; Yamada2015	3	Jones-2350-2004 (FI-CGA Barthel); Odlund Olin-3632-2005; Chen-773-2010
Katz 7 items	9	7	Alexander-63-2000; Mahoney-3006-1999; Magaziner-2999-1996; Reyes-Ortis-4068-2005; Alsnih-53-2004; Smith-4556-1990 (++); Shmotkin-4477-2010	2	Espino-1365-2000; Raji-3990-2005
Katz 5 items	8	7	Covinsky-940-2000; Chou-819-2005;Seematter-Bagnoud-4406-_2010; Wolinsky-5273-1984 (++); Whitson-5205-2007; LaPlante-2709-2010 (++); Kosloski-2599-1994	1	Avila-Funes-180-2008; Houston-2112-2011
Katz unspecified	8	3	Rodgers-4131-1997; Cullen-985-1996; Weiner-5156-1992 (8 items used)	5	Zini-5431-2007 ; Stessman-4662-2002; Jette-2300-1996 (5 items used); Jackson-2232-2009 (6 items used); Verropoulou2014
SMAF	7	6	Hebert-1966-1996; Hebert-1969-1988 (++); Hebert-1973-2012 (++); Desrosiers-1142-2004; Desrosiers-1140-1995 (++); Hebert-1975-1997	1	Hebert-1968-1997
NHIS ADL*	6	3	Crawford-952-1997; Schonberg-4354-2009; Jobe-2321-1990 (INTERESTING QUALITATIVE STUDY)	3	Rubin-4203-1994; Shumway-Cook-4487-2005; Rigler-4090-2002;
FIM	5	3	Petrella-3854-2002 (phone FIM); Cotter-927-2002 (++); Chang-738-1997 (phone FIM)	2	Hinka-2034-2006; Matsugi2015
FIDS	3	3	Saito2015; Saito March 2016; Saito May 2016
PADL	4	1	Avlund-182-1993 (++);	3	Avlund-187-2003; Era-1350-1997; Avlund-184-2006
LLFDI**	3	2	Haley-1854-2002 (++); Bean-287-2011 (++);	1	Dubuc-1246-2004
WHO ADL based	3	2	Hoeymans-2063-1997; Bombin2012	1	Holstein-2082-2007
MDS ADL (minimum Data Set)	3	2	Wadley-5079-2007; Landi-2699-2000	1	Cesari-715-2008
ADL index Shanas	2	1	Chappell-742-1981	1	Lucanin-2931-2005
ADL items	2	1	Fried-1537-1994 (++) VERY INTERESTING	1	Chen2013
FSI	2	1	Yasuda-5338-2004	1	Venable-5022-2000
4 ADL items	2			2	Landerman-2691-1997 (BUT INTERESTING); Boyed-507-2005
HAQ-DI	2			2	Tas-4788-2011; Barker-243-2007
PGCMAI	2	1	Lawton-2732-1982	1	Minhage-3292-2007
QFA Questionnaire of functional ability	2	1	Schulz-Larsen-4380-1992	1	Kay-2438-1994
FSQ	2	2	Brach-516-2002; Reuben-4065-1995
SIB-R	2	1	Tan-4769-2010	1	Burton-606-2009
AAPI ADL scale	1	1	Liu-2868-1998 (see McKenzie 1989)
ADAPT	1	1	Hazuda-1960-2002
ADL 11 items	1	1	Chipperfield-796-2004
ADL stages Stineman	1	1	Stineman-4676-2012
ADL staircase	1			1	Iwarsson-2218-2007
BESCAT	1			1	Biggs-374-1990
Bright tool	1	1	Kerse-2485-2008
CNQ Cardiff-Newport	1	1	Dalby-1015-1999 (++)
GALI***	1			1	Jagger-2243-2010
GAS	1	1	Rockwood-4123-2003
GPSS	1			1	Alessi-60-2003
GQLQ	1			1	Guyatt-1823-1993
Hierarchic Disability Scale	1	1	Kingston-2522-2012 (COMBINED ADL IADL)
HHCNSE	1	1	Gokler2015
IADL-PSMS21	1			1	Jefferson-2281-2009
ISAI	1			1	Morris-3397-1989
lower limb T scale	1			1	Avlund-185-2007
MBHRS ADL	1	1	McBean-3140-1999
OASIS	1	1	Bergquist-344-2003
PACE with 4 ADL items	1			1	Covinsky-937-2003
PAT-D	1	1	Rejeski-4051-2008 (++)
Prayer ADL (3 components)	1	1	Margolis-3059-2003 (only 2 adl DOMAINS)
Prognostic Index	1			1	Mazzaglia-3135-2007
SCHDE	1			1	Rasanen-4006-2007
SENECA ADL (Osler 1991)	1			1	Schroll-4372-1996
SHAPE	1	1	Cohen-Mansfield-877-2007
SOAR	1	1	Zisberg-5434-2009
Unspecified list with 15 ADL items	1			1	Wehren-5151-2005
	140	86		54
Article identification=first author-abstractnumber-publication year
Articles in update 2012-2016=first author and (month) year Saito articles with e-publication year.
(++) = very high quality article
* NHIS (National Health Interview Survey) ADL questions are used in several surveys. For an explanation and oversight see: https://aspe.hhs.gov/basic-report/measuring-activities-daily-living-among-elderly-guide-national-surveys. Recently, the NHATS studies have been started, see: https://www.nhats.org/
**= LLFDI has a few ADL items in the function scale and a global ADL question in the disability scale
***= the GALI is a very interesting new single-item disability measure developed to allow consistent monitoring of the health of the European population. It was included by exception because it is a single item. "The GALI appears to satisfactorily reflect levels of function and disability as assessed by long-standing objective and subjective measures, both across Europe and in a similar way betwe…
